# Supplementary material for: EasyDAM_V4: Guided-GAN-based cross-species data labeling for fruit detection with significant shape difference
Source: Hortic Res. 2024 Jan 10;11(3):uhae007. doi: 10.1093/hr/uhae007 (PMC10939356; doi:10.1093/hr/uhae007)
Supplement: Web_Material_uhae007 [file web_material_uhae007.zip]

Archive with 1 entries (1 files):
- Data description of EasyDAM_V4_20131019.docx
